# Supplementary material for: Comparing Commercial Metal-Coated AFM Tips and Home-Made Bulk Gold Tips for Tip-Enhanced Raman Spectroscopy of Polymer Functionalized Multiwalled Carbon Nanotubes
Source: Nanomaterials (Basel). 2022 Jan 28;12(3):451. doi: 10.3390/nano12030451 (PMC8840094; doi:10.3390/nano12030451)
Supplement: Supplementary file 1 [file nanomaterials-12-00451-s001.zip]

Archive with 1 entries (1 files):
- nanomaterials-1511526-supplementary.pdf
